# Supplementary material for: Searching for the Virulence-contributing Genes of the Magnaporthe oryzae by Transcriptome Analysis
Source: Pathogens. 2024 Jan 25;13(2):105. doi: 10.3390/pathogens13020105 (PMC10891974; doi:10.3390/pathogens13020105)
Supplement: Supplementary file 1 [file pathogens-13-00105-s001.zip]

Archive with 1 entries (1 files):
- pathogens-2762046-supplementary.rar
